# Supplementary material for: Effects of Dietary Glucose Oxidase Supplementation on the Performance, Apparent Ileal Amino Acids Digestibility, and Ileal Microbiota of Broiler Chickens
Source: Animals (Basel). 2021 Oct 8;11(10):2909. doi: 10.3390/ani11102909 (PMC8532941; doi:10.3390/ani11102909)
Supplement: Supplementary file 1 [file animals-11-02909-s001.zip]

Archive with 1 entries (1 files):
- animals-1369992-supplementary.pdf
